# Supplementary material for: Biocontrol Potential of an Endophytic Pseudomonas poae Strain against the Grapevine Trunk Disease Pathogen Neofusicoccum luteum and Its Mechanism of Action
Source: Plants (Basel). 2023 May 28;12(11):2132. doi: 10.3390/plants12112132 (PMC10255278; doi:10.3390/plants12112132)
Supplement: Supplementary file 1 [file plants-12-02132-s001.zip]

Archive with 1 entries (1 files):
- plants-2348040-supplementary.pdf
